# Supplementary material for: Arf1-mediated lipid metabolism sustains cancer cells and its ablation induces anti-tumor immune responses in mice
Source: Nat Commun. 2020 Jan 10;11:220. doi: 10.1038/s41467-019-14046-9 (PMC6954189; doi:10.1038/s41467-019-14046-9)
Supplement: Supplementary file 4 — Source Data [file 41467_2019_14046_MOESM4_ESM.xlsx]

## Sheet: Fig.1
Fig.1c						Fig.1d							Fig.1h
	Lgr5	Lgr5/Arf1f/f	Lgr5/Apcf/f	Lgr5/Arf1f/f/Apcf/f			Days	Lgr5/Apcf/f	Lgr5/Arf1f/f/Apcf/f	Lgr5/Arf1f/f	Lgr5			Lgr5	Lgr5/Arf1f/f	Lgr5/Apcf/f	Lgr5/Arf1f/f/Apcf/f
	0	0	88	46			15.5	1						18	38	6	29
	0	0	105	23			16	1						16	33	4	41
	0	0	121	69			16.5	1						21	32	3	31
	0	0	109	92			17.5	1						10	30	5	38
	0	0	75	38			19	1						9	29	2	42
	0	0	84	47			13	1						13	35	1	33
	0	0	122	39			14	1						12	42	7	28
	0	0	96	44			18	1						11	20	12	26
	0	0	102	52			18.5	1						10	26	6	22
	0	0	76	19			15.8	1						8	23	5	21
	0	0	58	34			16.5	1						7	31	8	23
	0	0	89	57			15.5	1						6	37	9	29
	0	0	96	49			18	1						5	25	4	24
	0	0	101	55			19	1						14	29	3	27
	0	0	113	62			19		1					12	28	2	16
							21		1
							22		1
							22.1		1
							26		1
							22.5		1
							23.6		1
							24		1
							28		1
							30		1
							32		1
							28.5		1
							29.5		1
							25.5		1
							31.5		1
							23			0
							24			0
							13			0
							15			0
							18			0
							22			0
							25			0
							29			0
							33			0
							23			0
							24			0
							26			0
							29			0
							31
							12				0
							16				0
							25				0
							19				0
							27				0
							24				0
							25				0
							29				0
							35				0
							25				0
							28				0
							20				0
							26				0
							29				0

## Sheet: Fig.2
	Fig.2c			Fig.2d			Fig.2e			Fig.2f			Fig.2g			Fig.2h			Fig.2i
	WT	Arf1f/f		WT	Arf1f/f		WT	Arf1f/f		WT	Arf1f/f		WT	Arf1f/f		WT	Arf1f/f		WT	Arf1f/f
	3.94	8.33		1.99	6.33		35.2	26.2		16.9	17.3		0.37	0.77		15.6	18.8		0.19	0.259
	1.99	6		0.95	4.31		8.68	23.2		12.9	14.9		0.24	0.64		12.4	28		0.04	0.28
	7.6	10.7		5.14	8.71		38.5	37.3		9	16		0.17	0.88		11.6	33.2		0	0.46
										12.4	19.4		0.059	0.26		11.6	28
										9.23	15.9		0.081	0.15		20.4	33.2
	Fig.2j			Fig.2k			Fig.2l			Fig.2m			Fig.2n			Fig.2o			Fig.2p
	WT	Arf1f/f		WT	Arf1f/f		WT	Arf1f/f		WT	Arf1f/f		WT	Arf1f/f		WT	Arf1f/f		WT	Arf1f/f
	1.41	2.08		2.15	3.81		12.9	13.6		0.81	0.39		29.4	20.9		12.7	10		1.97	3.59
	0.6	1.98		0.86	2.21		14.2	10.9		0.46	0.65		15.1	14.8		6.89	8.19		1.4	1.92
	2.15	1.56		3.69	2.66		11.4	11.3		0.44	0.21		19.9	14.2		7.54	7.73		1.14	3.88
	0.8	1.06											7.3	12.3		7.32	7.77		3.39	3.56
	1.67	2.56											10.2	13.3		3.39	2.8		3.76	3.74
Fig.2q	Ccl2			Ccl3			Ccl5			Cxcl9			Cxcl10			Ccl22
	WT	Arf1f/f		WT	Arf1f/f		WT	Arf1f/f		WT	Arf1f/f		WT	Arf1f/f		WT	Arf1f/f
	0.7324	0.4575		1.25383	1.40299		1.44613	1.926		1.34715	0.669405		1.0615	10.173		1.00366	1.66721
	2.0087	0.6683		1.80279	1.03961		1.34354	3.4976		4.56062	0.706846		4.07111	25.0723		1.65578	3.03811
	0.3825	0.5392		0.687225	3.2065		0.786707	5.67747		1.99589	0.980268		0.733681	27.9599		0.886227	3.91869
	2.8217	0.4452		0.723436	3.18295		0.77137	6.40916		0.365601	1.63739		0.253326	10.5308		1.05879	1.86851
	0.6298	1.1531		0.889847	2.48489		0.84814	6.56813		0.223057	0.18641		1.24503	20.4951		0.641293	1.62159
	Fig.2r			Fig.2s		Fig.2t	GzmA			GzmB			Fig.2u			Fig.2v
	WT	Arf1f/f		WT	Arf1f/f		WT	Arf1f/f		WT	Arf1f/f		WT	Arf1f/f		WT	Arf1f/f
	0.85794	5.64901		1.61415	3.66686		0.85794	5.64901		1.69471	2.79057		1.64374	5.28067		11	23
	1.16779	4.27567		1.2835	3.23997		1.16779	4.27567		1.41602	2.91499		1.35771	5.7552		16	34
	1.82269	2.51005		1.20567	3.37827		1.82269	2.51005		1.13003	2.23078		1.33057	5.22408		7	42
	0.682289	5.41229		0.482712	2.1328		0.682289	5.41229		0.43657	3.37542		0.588654	2.9415		25	35
	1.5168	5.82338		0.922169	3.46833		1.5168	5.82338		0.746361	2.24026		1.03872	6.24328		26	37
																14	42
																19	25
																23	19
																15	25
																12	18
																11	39
																10	52
																14	35
																16	30
																12	26

## Sheet: Fig.3
Fig.3c									Fig.3d								Fig.3f				Fig.3h							Fig.3i							Fig.3j
	DMSO	BFA	GCA	DMSO	BFA	GCA				MYC-ON-DMSO	MYC-ON-BFA	MYC-ON-GCA	MYC-OFF-DMSO	MYC-OFF-BFA	MYC-OFF-GCA			Arf1f/+	Arf1f/f		DMSO	BFA	GCA	DMSO	BFA	GCA		DMSO	BFA	GCA	DMSO	BFA	GCA		DMSO	BFA	GCA
	0	0	0	124	19	6			50	1								66	26		0	2	1	0	5	11		0	5	1	0	15	8		0	45	57
	0	0	0	68	26	95			45	1								79	18		0	0	1	0	7	12		0	3	0	0	8	12		0	37	49
	0	0	0	75	47	40			44	1								82	6		0	0	0	0	8	16		0	1	0	0	12	11		0	66	69
	0	0	0	121	79	9			27	1								104	4		2	0	0	0	12	8		0	2	0	0	10	13		2	59	77
	0	0	0	69	26	21			26	1								51	10		0	3	0	0	11	7		0	3	1	0	13	14		0	79	48
	0	0	0	195	56	40			41	1								49	22		1	2	0	2	6	6		0	4	5	0	10	16		3	33	36
	0	0	0	115	38	9			36	1								95	31		0	0	0	3	13	5		0	2	4	0	8	15		0	18	22
	0	0	0	95	95	25			45	1								88			0	0	2	1	15	10		0	1	3	1	9	11		2	22	37
	0	0	0	19	43	31			22	1											0	0	3	0	12	11		0	0	1	1	7	8		0	31	15
				65	22	43			21	1											0	0	4	0	11	12		0	0	1	0	8	9		0	40	27
				99	16	56			37	1											0	0	0	2	10	12		0	0	3	0	5	13		1	26	24
				147	12	72			21	1											0	2	0	0	9	18		0	0	0	0	9	12
				131	28	80			19	1											0	2	0	3	6	16		1	3	2	0	11	11
				120	24				51	1											1	1	3	1	8	14		0	2	1	2	12	6
									32	1
									48	1
									35	1
									47	1
									49	1
									37	1
									42		1
									43		1
									53		1
									47		1
									69		1
									74		1
									86		1
									102		1
									99		1
									84		1
									47			1
									52			1
									55			1
									62			1
									71			1
									73			1
									82			1
									99			1
									82			1
									28				0
									32				0
									45				0
									53				0
									62				0
									78				0
									89				0
									112				0
									22					0
									31					0
									45					0
									62					0
									95					0
									124					0
									152					0
									12						0
									26						0
									31						0
									44						0
									118						0
									67						0
									98						0
									84						0

## Sheet: Fig.4
	Fig.4a						Fig.4b	Lgr5/Apc	Lgr5/Apc	Lgr5/Arf1/Apc	Lgr5/Arf1/Apc	Lgr5/Arf1/Apc			Fig.4e							Fig.4h						Fig.4i
	WT	Arf1f/f	CD4	CD8	CD8+CD4			WT	Arf1	CD4	CD8	CD8+CD4			DMSO	GCA	CD4	CD8	CD4+CD8				WT	Arf1f/f	Arf1f/f/Rag1-KO	Arf1f/f/IFNg-KO		Lgr5/Apcf/f	Lgr5/Apcf/f	Lgr5/Apcf/f	Lgr5/Apcf/f
	79	19	50	63	83		14	1							135	26	52	87	121			10	1					WT	Arf1f/f	Arf1f/f/Rag1-KO	Arf1f/f/IFNg-KO
	62	28	37	52	66		11	1							113	15	81	95	139			12	1					102	36	79	68
	76	39	41	47	76		12	1							108	72	94	103	108			12	1					98	42	84	78
	87	23	36	39	49		15	1							75	19	77	73	114			13	1					113	37	108	59
	85	32	47	78	82		12	1							49	24	43	66	49			15	1					89	50	92	83
							29		1						83	9	38	42	59									96	40	89	77
							23		1						92	13	29	67	67			33		1
							27		1						64	15	32	49	38			29		1
							28		1						93	28	18	35	88			24		1
							32		1						84	42	46	56	92			19		1
							20			1												23		1
							22			1
							20			1												14			1
							27			1												15			1
							21			1												12			1
							17				1											14			1
							13				1											16			1
							18				1
							17				1											25				1
							20				1											14				1
							10					1										23				1
							13					1										18				1
							14					1										20				1
							16					1
							11					1

## Sheet: Fig.5
Fig.5h
	DMSO	BFA	GCA	DMSO	BFA	GCA
	0.034027	0.092485	0.072892	0.101725	0.096995	0.141964
	0.039252	0.076447	0.084084	0.135363	0.123068	0.129069
	0.025571	0.052231	0.05745	0.106686	0.101725	0.060251

## Sheet: Fig.6
	Fig.6b							Fig.6c									Fig.6f								Fig.6g					Fig.6h						Fig.6i						Fig.6j							Fig.6k
		Lgr5/Apcf/f	Lgr5/Apcf/f	Lgr5/Apcf/f	Lgr5/Apcf/f	Lgr5/Apcf/f		Day	Lgr5/Apc	Lgr5/Arf1/Apc	Lgr5/Arf1/Apc+Suramin	Lgr5/Arf1/Apc+OxATP	Lgr5/Arf1/Apc+TLR4 inhibitor	Lgr5/Arf1/Apc+ARL61756			DMSO	GCA	ARL61756	oxATP	Suramin	TLR4 inhibitor			sh-Scram	sh-Arf1	sh-Scram	sh-Arf1		sh-Scram	sh-Arf1	sh-Scram	sh-Arf1			sh-Scram/WT	sh-Arf1/WT	sh-Scram/DCs-KO	sh-Arf1/DCs-KO			sh-Scram/WT	sh-Arf1/WT	sh-Scram/P2RX7-KO	sh-Arf1/P2RX7-KO				Day
	Lgr5/Apcf/f	PBS	ARL61756	TLR4 inhibitor	OxATP	Suramin		9	1								83	29	26	62	88	62			2.087	0.41	0.672	2.408		1.422	0.42	3.092	1.486			0.495	0.462	1.507	0.469			0.994	0.707	2.013	0.605				0
	103	66	67	55	82	79		10	1								69	38	37	54	59	53			1.006	0.146	3.789	2.346		2.503	0.995	2.469	3.648			0.583	0.854	0.879	2.3			1.079	0	1.037	0.576				5
	112	53	51	62	75	95		12.3	1								53	40	13	33	43	48			0.467	0.211	3.811	1.359		2.922	0	3.106	3.234			2.562	0	2.467	3.047			1.509	0	1.439	0.926				10
	108	49	39	83	98	81		12	1								104	14	31	42	45	32			0.825	0	3.447	2.689		1.941	0	1.343	2.022			2.511	0	1.761	1.849			2.236	0	1.581	0.515				15
	94	51	50	67	71	80		12.5	1								72	35	33	39	37	77			1.669	0	1.623	1.484		1.003	0	1.855	2.378			3.404	0	1.544	2.436			0.467	0	1.848	1.865				20
	89	46	44	79	77	78														45					1.119	0	1.481	1.167		1.562	0	1.576	1.531			1.078	0	1.146	1.398			2.136	0	1.981	0.722				25
								17		1															1.235	0	2.082	2.402		1.685	0	2.284	0.964			0.692	0	2.283	1.671			1.808	0	0.92	0
								23		1															1.621	0	1.097	0.833		2.623	0	3.266	1.145			0.798	0					1.611	0	0.751	0
								19.5		1															0.994	0	0.816	1.351		2.54	0	0.557	1.756				0					1.094	0	1.034	0
								18.5		1															0.611	0	0.715			1.395	0	0.873	1.685										0	1.905	0
								20		1																																							Fig.6l
																																																	Day
								13.5			1																																						0
								14			1																																						5
								12.5			1																																						10
								14.5			1																																						15
								17			1																																						20
																																																	25
								14.5				1
								12				1
								15				1																																					Fig.6m
								13.5				1																																					Day
								16				1																																					0
																																																	5
								15.5					1																																				10
								16.5					1																																				15
								15					1																																				20
								14					1																																				25
								18.5					1
																																																	Fig.6n
								22.5						1																																			Day
								19.5						1																																			0
								17						1																																			5
								18						1																																			10
								19						1																																			15
																																																	20
																																																	Fig.6o
																																																	Day
																																																	0
																																																	5
																																																	10
																																																	15
																																																	20
[truncated: 40 more columns]

## Sheet: Fig.7
	Fig.7d						Fig.7e						Fig.7f
	Day	DMSO	GCA	sh-Scram	sh-Arf1			DMSO	GCA	sh-Scram	sh-Arf1		Day	DMSO										GCA										sh-Scram										sh-Arf1
	6	1					6	1					0	0	0	0	0	0	0	0	0	0	0	0	0	0	0	0	0	0	0	0	0	0	0	0	0	0	0	0	0	0	0	0	0	0	0	0	0
	6	1					7	1					5	3.7	0	0	12.5	6.2	8.9	12.4	0	20.3	6.1	0	0	0	0	0	0	0	0	0	0	3.6	3.2	3.7	0	0	8.1	3.8	4.5	5.1	0	0	0	0	0	0	0
	4	1					10	1					10	12.5	8.4	9.3	26.9	18.1	23.2	26.1	10.1	56.1	14.5	3.2	0	0	0	0	0	12.4	0	0	10.7	19.2	15.1	12.5	4.9	8.4	18.2	10.3	12.6	15.8	13.5	0	0	4.4	0	0	0
	5	1					9	1					15	26.7	30.5	28.9	55.7	33.2	44.1	62.9	30.5	82.9	47.8	32.1	0	0	0	0	0	26.8	0	0	23.1	32.9	29.1	24.2	16.3	29.2	39.3	30	32.1	42.4	26.9	0	0	12.5	0	0	0
	4	1					6	1					20	49.2	98.7	69.5	181.4	71.3	68.2	135.8	76.2	169.1	92.8	129.3	0	0	0	0	0	69.2	0	0	79.3	64.9	62.1	58.2	127.6	138.9	103.2	69.7	72.4	98.5	59.3	0	0	26.7	0	12.4	0
	5	1					8	1					25	127.6	329.5	622.7	652.9	505.5	422.6	722.4	166.7	283.4	366.2	337.2	0	0	0	0	0	122.7	0	0	325.2	265.7	308.9	287.4	621.4	565.1	444.7	189.4	308.9	409.1	300.4	0	0	65.1	98.1	248.2	0
	4	1					12	1					30	383.1	792.4	1307.2	1245.6	1069.7	894.6	1522.8	692.5	587.4	900.5	689.2	0	0	0	0	0	441.6	0	0	605.1	722.5	897.1	658.4	1026.5	1226.2	985.5	658.1	724.5	829.5	770.4	0	0	214.6	299.7	521.5	0
	8	1					12	1
	4	1					9	1					Fig.7g
	5	1					10	1					Day	DMSO										GCA										sh-Scram										sh-Arf1
	6		1				18		1				0	0	0	0	0	0	0	0	0	0	0	0	0	0	0	0	0	0	0	0	0	0	0	0	0	0	0	0	0	0	0	0	0	0	0	0	0
	15		0				20		0				5	0	0	0	0	0	0	0	0	0	0	0	0	0	0	0	0	0	0	0	0	0	0	0	0	0	0	0	0	0	0	0	0	0	0	0	0
	24		0				6		0				10	0	0	0	0	0	0	0	0	0	0	0	0	0	0	0	0	0	0	0	0	0	0	0	0	0	0	0	0	0	0	0	0	0	0	0	0
	37		0				25		0				15	4.8	5.6	0	0	4.6	10.2	0	0	0	0	0	0	0	0	0	0	5.3	0	0	0	4.6	10.1	3.2	12	8.2	4.9	0	0	4.3	9.2	0	0	0	6.9	0	0
	44		0				47		0				20	18.4	32.6	10.3	28.9	26.7	20.5	16.7	3.9	50.2	24.5	0	0	0	0	0	0	22.4	10.6	0	0	18.5	30.2	14.7	26.9	19.3	20.7	10.2	0	12.8	34.3	0	0	0	28.5	0	0
	56		0				36		0				25	109.7	172.1	326.5	306.1	181.4	307.3	178.5	64	207.7	60.1	16.8	0	0	0	0	0	50.5	20.4	0	0	46.4	169.5	49.3	168.7	38.6	181.5	72.7	36.9	176.4	102.5	0	0	0	206.2	0	0
	8		1				6		1				30	316.5	325.1	708.3	549.7	326.5	629.8	355.5	203.7	429.1	149.2	56.7	0	0	0	0	0	106.7	36.9	0	0	143.6	389.4	126.5	449.3	252.6	326.4	203.5	88.7	536.8	437.6	0	0	0	526.4	0	0
	7		1				13		1
	42		0				58		0				Fig.7h
	63		0				60		0				Isotype	PD1	Isotype	PD1
	6			1			7			1			68	36	19	17
	5			1			6			1			81	48	26	15
	4			1			8			1			96	59	37	23
	6			1			5			1			74	62	41	6
	7			1			5			1			66	75	58	24
	4			1			6			1			76	66	39	37
	5			1			10			1			58	93	22	22
	5			1			11			1			97	78	27	8
	4			1			7			1			102	86	25	18
	6			1			6			1				47		34
	18				0		15				0
	22				0		25				0
	9				1		36				0		Fig.7i
	22				1		7				1		Isotype	anti-PD1	Isotype	anti-PD1
	18				1		44				0		125	68	44	6
	34				0		52				0		103	84	58	8
	48				0		59				0		87	72	69	4
	55				0		31				0		94	65	37	0
	68				0		25				0		75	54	42	0
	40				0		49				0		68	59	26	3
													82	47	12	9
														39		15
																24
													Fig.7j
													Isotype	anti-PD1	Isotype	anti-PD1
													8.26	6.09	3.9	1.21
													4.94	5.33	4.26	1.4
													6.78	4.98	5.1	1.43
													6.63	6.12	3.7	1.1
													14.4	7.47	2.8	2.22
													7.25	3.8	1.89	1.52
													9.12	6.25	1.32	2.2
														5.01		1.67
																1.15
													Fig.7k
														Isotype	anti-PD1	Isotype	anti-PD1
													35	1
													47	1
													48	1
													54	1
													62	1
													50	1
													51	1
													37		1
													44		1
													65		1
													73		1
													54		1
													80		1
													86		1
													99		1
													60			1
													64			1
													86			1
													95			1
													118			1
													124			1
													145			0
													83				1
													122				1
													125				1
													96				1
													134				1
													139				1
													150				0
													189				0
													Fig.7l
													Samp	X_val	Y_val	Color	Size	Shape
													PAAD	-0.274	3.68825	grp1	20	cluster1
													PRAD	-0.252	7.7986	grp1	20	cluster1
													READ	-0.212	2.08092	grp1	20	cluster1
													ESCA	-0.176	1.78252	grp1	20	cluster1
													CHOL	-0.176	0.5157	grp1	20	cluster1
													COAD	-0.16	3.10624	grp1	20	cluster1
													LAML	-0.155	1.38091	grp1	20	cluster1
													LUAD	-0.155	3.38828	grp1	20	cluster1
													THYM	-0.114	0.66354	grp1	20	cluster1
													HNSC	-0.113	2.00877	grp1	20	cluster1
													STAD	-0.112	0.28735	grp1	20	cluster1
													SKCM	-0.0947	1.40012	grp1	20	cluster1
													LIHC	-0.0656	0.686133	grp1	20	cluster1
													THCA	-0.0579	0.716699	grp1	20	cluster1
													PCPG	-0.0348	0.194499	grp1	20	cluster1
													SARC	-0.0292	0.185752	grp1	20	cluster1
													CESC	-0.0118	0.0757207	grp1	20	cluster1
													ACC	-0.0114	0.0362122	grp1	20	cluster1
													GBM	-0.00832	0.0385789	grp1	20	cluster1
													LGG	-0.0072	0.0609802	grp1	20	cluster1
													BLCA	0.0156	0.122629	grp2	20	cluster2
													LUSC	0.0162	0.144481	grp2	20	cluster2
													UCEC	0.0174	0.0872467	grp2	20	cluster2
													BRCA	0.0216	0.323306	grp2	20	cluster2
													MESO	0.0401	0.14752	grp2	20	cluster2
													KIRC	0.102	1.72816	grp2	20	cluster2
													UVM	0.116	0.5157	grp2	20	cluster2
													TGCT	0.137	1.01592	grp2	20	cluster2
													KIRP	0.152	2.02	grp2	20	cluster2
													OV	0.161	2.34008	grp2	20	cluster2
													KICH	0.212	1.05552	grp2	20	cluster2
													DLBC	0.32	1.57187	grp2	20	cluster2
[truncated: 4 more columns]

## Sheet: Fig.S1
	Fig.S1N					Fig.S1O					Fig.S1P
	sh-Scram	sh-Arf1	sh-Scram	sh-Arf1		sh-Scram	sh-Arf1	sh-Scram	sh-Arf1		sh-Scram	sh-Arf1	sh-Scram	sh-Arf1
	56.1645	19.4422	120.946	49.2392		108.177	40.2683	314.769	122.856		16.581	9.9409	15.804	11.5666
	59.5611	20.2238	126.257	52.2246		97.4569	34.8637	319.502	105.466		15.8632	8.78069	15.6162	9.97005
	61.3882	20.4202	129.373	53.9842		104.208	33.9196	327.821	104.501		15.4419	8.47085	18.3954	9.66619

## Sheet: Fig.S2
	Fig.S2a					Fig.S2d				Fig.S2e				Fig.S2h	HNF4a				Fig.S2k
	Day	Foxa3-Cre/Arf1f/+	Foxa3-Cre/Arf1f/f			Arf1f/+	Arf1f/f			Day	Alb-Cre/Arf1f/+	Alb-Cre/Arf1f/f			Arf1f/+	Arf1f/f			Arf1f/+	Arf1f/f
	10	0				1.8	1.57			5	0				1.15508	0.256684			57	158
	12	0				1.45	2.2			20	0				0.791444	0.331551			48	175
	13	0				1.37	1.95			30	0				0.84492	0.320856			45	181
	14	0				1.92	1.08			60	0				1.01604	0.55615			39	199
	15	0				1.75	1.34			90	0				1.1016	0.449198			42	165
	16	0				1.44	1.22			120	0				1.09091	0.417112			65	202
	18	0				1.67	1.63			149	0								58	215
	20	0				1.29	1.72			183	0				AFP				63	221
	24	0				1.98	1.88			216	0				Arf1f/+	Arf1f/f
	21	0				2.01	1.94			241	0				1.25549	0.272727
	8		0							274	0				0.87931	0.296238
	10.5		0							278	1				0.96395	0.141066
	11.5		0							344	0				0.996865	0.272727			Fig.S2m
	12.5		0							333	0				0.931034	0.197492			Arf1f/+	Arf1f/f
	13.5		1							350	0				0.923354	0.188088			0	6
	14.5		1							342	0								0	8
	15.5		1							349	0								0	4
	12		0							287	0								0	5
	16		1							292	0								0	8
	16.5		1							301	0								0	9
										308	0								1	3
										322	0								0	5
										7		0							0	6
										22		0							0	7
										31		0							0	5
										59		0							0	4
										89		0							0	3
										122		0							0	6
										151		0
										183		0
										210		0
										244		1
										270		0
										301		0
										255		0
										277		0
										303		0
										295		0
										323		0
										344		0
										350		0

## Sheet: Fig.S3
	Fig.S3c
		ALT level								Pathology Score													Nitrotyrosine+ cell
	Hour	Alb-Cre/Arf1f/+			Alb-Cre/Arf1f/f					Hour	Alb-Cre/Arf1f/+					Alb-Cre/Arf1f/f							Hour	Alb-Cre/Arf1f/+										Alb-Cre/Arf1f/f
	0	255.475	261.861	332.117	287.409	274.635	242.701			0	0	0	0	0	0	0	0	0	0	0			0	0	0	0	0	0	0	0	0	0	0	0	0	0	0	0	0	0	0	0	0
	12	1488.14	1200.73	1277.37	1481.11	1325.27	1513.69			12	3	3.5	4	4.5	4	2.5	3.5	4	3.5	3.2			12	125	108	136	129	101	152	104	99	137	140	109	131	124	152	98	171	134	163	159	181
	24	2024.63	1826.64	2209.85	1960.77	2484.49	2292.88			24	4.8	5	4.5	5	5	4.2	5	4.8	4.6	4.5			24	155	172	181	169	197	203	188	199	231	202	205	224	214	193	169	187	194	208	233	202
	48	938.869	817.518	708.942	2082.12	2107.66	1852.19			48	3.6	2.8	2	1.5	2.5	5	4.4	5	4.9	5			48	108	125	88	133	145	127	108	100	92	87	187	199	231	208	227	205	186	194	177	162
	72	472.628	421.533	197.993	1437.04	1890.51	1411.5			72	1.2	0.5	0	1	0	3.6	4	3.9	4.8	3.5			72	23	18	0	19	85	66	70	29	15	67	149	98	109	128	145	166	114	108	123	145

[truncated: 13 more sheets: Fig.S4, Fig.S5, Fig.S6, Fig.S7, Fig.S8, Fig.S9, Fig.S10, Fig.S11, Fig.S12, Fig.S13, Fig.S14, Fig.S15, Fig.S16]
